# Supplementary material for: From a drug repositioning to a structure-based drug design approach to tackle acute lymphoblastic leukemia
Source: Nat Commun. 2023 May 29;14:3079. doi: 10.1038/s41467-023-38668-2 (PMC10227015; doi:10.1038/s41467-023-38668-2)
Supplement: Supplementary file 3 — Source Data [file 41467_2023_38668_MOESM3_ESM.xlsx]

## Sheet: Figure 1
Figure 1b		Thermal Shift Assay
		Mean (ΔTm (º))	SD
	Masitinib	7.27667	0.254231
	dCKi1	14.2667	0.251661
	dCKi2	17.3333	0.165025
Figure 1c		ITC
		Mean KD (nM)	SD
	Masitinib (ref 16)	1460	28.2843
	dCKi1	128.333	46.2853
	dCKi2	36.5333	28.0885
Figure 1e		Enzymatic activity (UTP)
		Masitinib		dCKi1		dCKi2
	Conc (µM)	Mean (% activity)	SD	Mean (% activity)	SD	Mean (% activity)	SD
	160	-6.02789	1.17122	0.67093	0.593024	147.751	10.5558
	80	11.8042	3.52849	5.39889	0.400291	150.425	12.7055
	40	39.2704	2.04593	12.0767	2.19419	165.279	6.81977
	20	79.3165	6.52326	45.4869	35.537	174.4	2.52035
	10	146.661	4.18082	84.1912	8.02065	178.803	7.85757
	5			205.535	6.81977	164.65	16.0116
	2.5	193.479	9.93315	211.72	3.11338	135.245	0.37064
	1.25	180.69	12.0087	208.47	6.52326	99.4444	10.6151
	0.625	143.086	3.89913	200.294	24.314	90.3973	3.54332
	0.31	110.19	1.28983	140.853	9.54768	84.7049	2.19419
	0.156	104.613	0.696803	119.426	6.55291	93.5947	1.63082
	0.078	99.2033	16.9457	104.728	18.9471
Figure 1f		Cell proliferation of the IL-3 dependent Ba/F3 cell line
		Masitinib		dCKi1		dCKi2
	Conc (nM)	Mean (% prolif)	SD	Mean (% prolif)	SD	Mean (% prolif)	SD
	24000	0.666667	0.305505	0.35	0.494975	6.7	0.556776
	8000	0.8	0.1	0.4	0.141421	48.7667	2.21886
	2667	1.26667	0.404145	24.05	2.6163	76.2667	1.22202
	889	2.76667	0.80829	66.75	3.3234	86.6333	2.70617
	296	11.3	1.34536	83.65	2.89914	94.4667	7.77775
	99	42.4	1.74356	87.25	2.47487	91.8	2.05183
	33	67.1667	4.79826	99.7	6.92965	97.1333	7.56461
	11	85.7667	4.60579	97.1	1.9799	96.0333	3.13422
	3.7	92.1	2.68514	98.5	7.35391	97.2333	1.61658
Figure 1g		Cell proliferation of the CCRF-CEM cell line
		Mean (% prolif)	SD
	Control	98.5867	1.73096
	dT	33.1667	4.97531
	dT+dC	75.4433	11.2636
	Masitinib	87.5133	8.31553
	Masitinib+dT+dC	80.4433	9.6261
	dCKi1	76.2667	1.30669
	dCKi1+dT+dC	47.0367	3.09461
	dCKi2	78.4167	6.42172
	dCKi2+dT+dC	42.3433	3.72768

## Sheet: Figure 2
Figure 2a		TSA and cell proliferation assay (CCRF-CEM cell line)
	Compound	ΔTm (º) (TSA)	IC50 (nM) (Cell Prolif)
	OR0604	19.7	609
	OR0605	18.67	2222
	OR0606	19.85	552
	OR0608	21.03	40
	OR0609	13.5	3177
	OR0610	14.7	16411
	OR0611	14.67	11804
	OR0612	16.58	1005
	OR0613	14.5	703
	OR0614	18.1	10028
	OR0615	17.5	411
	OR0616	19.23	135
	OR0617	18.29	78
	OR0618	18.79	80
	OR0619	16.88	614
	OR0620	15.71	407
	OR0621	16.63	169
	OR0622	16.54	416
	OR0623	19.29	33
	OR0624	19.49	46
	OR0625	16.82	353
	OR0626	16.85	5750
	OR0629	20.6	139
	OR0630	17.35	245
	OR0631	16.75	2740
	OR0632	17.75	413
	OR0633	17.25	140
	OR0634	17.45	54
	OR0635	20.4	14
	OR0636	17.68	301
	OR0637	20.49	88.3
	OR0638	20.22	35
	OR0639	20.72	119
	OR0640	18.22	3670
	OR0641	21.11	10
	OR0642	22.23	2.2
	OR0643	20.22	45.7
	OR0644	20.5	12.1
	OR0645	19.72	67.4
	OR0646	22.39	171
	OR0647	21.06	11
	OR0648	22.28	134
	OR0649	17.61	13417
	OR0650	18.61	120
	OR0651	20.83	1526
	OR0652	19.17	7.3
Figure 2b		Thermal Shift Assay
	Compound	Mean (ΔTm (º))	SD
	Masitinib	7.27667	0.254231
	dCKi1	14.2667	0.251661
	dCKi2	17.3333	0.165025
	OR0274	16.7233	0.254231
	OR0325	17.8333	0.165025
	OR0345	18.4333	0.11547
	OR0600	20	0.866025
	OR0602	19.7333	0.404145
	OR0624	19.4567	0.941612
	OR0634	17.4667	0.251661
	OR0635	20.7	0.8544
	OR0642	22.2333	0.923165
Figure 2c		Enzymatic activity (ATP)
		dCKi1		dCKi2		OR0274		OR0325		OR0345		OR0600		OR0602		OR0624		OR0634		OR0635		OR0642
	Conc (µM)	Mean (% activity)	SD	Mean (% activity)	SD	Mean (% activity)	SD	Mean (% activity)	SD	Mean (% activity)	SD	Mean (% activity)	SD	Mean (% activity)	SD	Mean (% activity)	SD	Mean (% activity)	SD	Mean (% activity)	SD	Mean (% activity)	SD
	40	3.12541	5.09128	5.24705	2.76391	5.02899	4.64756	4.38491	1.4241
	20	3.8793	3.08794	2.57045	2.01627	7.78403	4.76503	8.08221	3.41146
	10	11.5318	4.13305	3.87545	0.0588692	11.9149	2.64316	11.648	1.41347	-7.84524	1.28427	-3.09625	2.16156
	5	30.2694	3.34329	3.87129	4.45051	11.7764	3.03474	12.2755	3.98003	-2.13326	12.0448	-8.68039	4.1519	4.8373	3.14716	0.362875	1.25187	1.63707	1.87204
	2.5	51.8252	12.9257	16.5175	2.32533	27.8013	0.391579	19.2906	3.53367	-9.88716	0.433155	-0.892857	2.42693	6.13647	3.11073	1.18855	0.943962	1.62311	1.38193	1.6293	1.5994	-0.498069	0.467181
	1.25	77.3087	5.94948	35.3952	2.59024	44.6396	3.05921	34.0009	1.43472	5.27405	2.78511	1.13801	0.179773	6.62943	4.37591	2.59244	0.786233	1.94649	1.41528	1.96188	1.10987	2.42471	1.55212
	0.625	91.6792	7.10779	62.1404	0.206042	62.8796	6.19185	56.4139	7.04078	22.8909	8.13116	0.0484262	3.68962	4.28363	1.27732	3.90015	0.391209	2.17138	1.3765	4.56652	1.16592	4.18919	0.019305
	0.3125	94.7879	0.86873	85.7636	0.765299	81.2927	10.2055	73.5665	8.71462	56.8512	6.45933	11.368	3.96356	0.75085	0.201068	9.18788	1.87838	3.98604	1.08181	4.70105	1.35277	8.2973	4.25097
	0.15625	93.6896	4.73853	97.211	0.647561	86.8132	8.12527	87.2623	0.185983	85.4648	6.04137	43.523	8.3038	23.6183	8.98009	32.0173	5.3851	12.5436	0.178364	15.4372	1.27429	43.4517	20.1158
	0.078125									95.137	9.53701	78.632	9.7591	59.966	3.80282	65.1621	0.256483	45.4401	2.75301	61.5957	7.08894	62.9807	12.695
	0.0390625									95.9968	3.30566	92.1308	0.770455	81.1413	4.8713	91.7146	0.764508	80.2055	7.25087	82.4141	0.949178	65.5174	24.3668
	0.0195312													88.7178	4.09422	90.9744	2.47013	89.7053	2.32648	74.4544	3.45291	80.5019	5.98456
	0.00976562																			71.4275	0.994021	79.2201	12.5174
Figure 2d		Cell proliferation of the CCRF-CEM cell line in the presence of dT (200 µM) and dC (1 µM)
		dCKi1		dCKi2		OR0274		OR0325		OR0345
	Conc (nM)	Mean (% prolif)	SD	Mean (% prolif)	SD	Mean (% prolif)	SD	Mean (% prolif)	SD	Mean (% prolif)	SD
	40000			6.8	0.424264	0.166667	0.23094	0.3	0.1
	20000	8.13333	0.802081	13.95	0.212132	-0.0666667	0.057735	-0.0333333	0.057735
	10000	31.0333	3.01386	29.6	0.424264	7.83333	0.493288	0.0666667	0.057735	0.333333	0.11547
	5000	67.7333	3.20208	58.8	4.6669	31.0333	1.19304	11.5667	0.665833	2.43333	0.305505
	2500	91.7667	2.19621	86	5.65685	55.5	2.78388	40.4667	0.321455	19.2667	0.305505
	1250	98.2	1.32288	94.45	2.89914	75.0333	1.9218	61.8667	3.36056	37.6333	2.15716
	625	93.2333	5.27668	95.55	3.18198	90.1333	3.66924	81.5333	1.17189	51.4333	1.26623
	312	94.4	2.52389	100.35	3.18198	95.1333	2.51064	88.7333	2.9023	63.3667	1.87172
	156	91.0333	3.98037	91.95	0.494975	94.8333	5.05206	92.4333	4.14769	72.4333	1.10151
	78	88.7	5.03885	95.95	1.20208	103.067	1.06927	100.533	2.61024	82.0333	3.30807
	39	94.3333	8.10946							85.8	2.36432
	19.5									90.6	3.06431
		OR0600		OR0602
	Conc (nM)	Mean (% prolif)	SD	Mean (% prolif)	SD
	5000	0.133333	0.152753
	2500	5.53333	0.251661	12.7333	0.585947
	1250	22.1667	1.6563	20.9333	0.404145
	625	40.4	2.12838	27.7	0.793725
	312	59.1667	0.680686	36.7667	0.757188
	156	76.2333	3.41955	47.4	1.7088
	78	85.9	1.05357	58.6333	1.46401
	39	91.6	2.78388	67.1333	2.63122
	19.5	98.6	3.005	81.5333	1.66533
	9.75	103.5	0.953939	87.9667	2.05994
	4.875			91.9333	6.91689
		OR0624		OR0635
	Conc (nM)	Mean (% prolif)	SD	Mean (% prolif)	SD
	10000	1.65	1.06066
	3333	19.55	1.06066	10.2667	0.665833
	1111	21.45	1.20208	14.8	0.2
	370	28.45	0.919239	17.8333	1.35769
	123	39.15	0.212132	24.3667	1.20554
	41	47.75	4.87904	35.9	2.26053
	14	63.75	0.0707107	48.0667	2.25462
	4.6	73.7	1.27279	62.3333	3.52184
	1.5	77.35	5.44472	74.0667	2.70617
	0.5	88.25	6.71751	85.0667	5.71343
	0.17			97.0333	4.64363
		OR0642
	Conc (nM)	Mean (% prolif)	SD
	200	14.6333	0.950438
	67	17.9667	0.70946
	22	24.9333	2.51462
	7.4	43.1	2.95973
	2.5	68.1667	4.30387
	0.82	79.7333	3.35012
	0.27	87.2333	2.42143
	0.091	88.7	10.1843
	0.03	93.3	0.608276
	0.01	90.5667	6.09289

## Sheet: Figure 4
Figure 4b		Whole body radiance of CCRF-CEM bearing mice
		Control								dT 1,5 - g/Kg							OR0642 - 40 mg/Kg									dT + OR0642 - 1,5 g/Kg + 40 mg/Kg
	Days	Mouse 1	Mouse 2	Mouse 3	Mouse 4	Mouse 5	Mouse 6	Mouse 7	Mouse 8	Mouse 1	Mouse 2	Mouse 3	Mouse 4	Mouse 5	Mouse 6	Mouse 7	Mouse 1	Mouse 2	Mouse 3	Mouse 4	Mouse 5	Mouse 6	Mouse 7	Mouse 8	Mouse 9	Mouse 1	Mouse 2	Mouse 3	Mouse 4	Mouse 5	Mouse 6	Mouse 7	Mouse 8	Mouse 9
	0	1214	1704	1505	1068	1550	1670	2345	1443	2430	1179	1269	2044	1251	1181	1090	1948	1585	1112	1289	1143	2120	1563	1766	1453	2903*	1404	1019	1372	2076	1563	1187	1083	1390
	7	1680	3530	3950	1350	1720	4020	2230	2300	1580	1140	2350	2150	1440	1960	2210	5130	1470	1540	826	1990	2090	4750	1530	2610	1960*	1540	1400	1480	1690	1600	1350	1510	1630
	14	61000	166000	545000	56800	350000	291000	95400	108000	94100	37700	196000	167000	8080	182000	106000	392000	24500	395000	489000	137000	327000	469000	291000	53900	58000*	1940	1800	4320	3120	1270	2430	2670	1580
	21	3910000	3560000	4920000	8540000	4930000	3070000	3100000	2840000	1150000	1620000	2390000	1910000	1880000	520000	953000	2070000	4600000	1490000	6950000	1760000	5460000	5470000	5010000	3010000	12100	1290	4580	14700	3040	3330	11900	1030	2890
Figure 4d		Whole body radiance at day 21 of CCRF-CEM bearing mice
	Control								dT 1,5 - g/Kg							OR0642 - 40 mg/ Kg									dT + OR0642 - 1,5 g/Kg + 40 mg/Kg									NI
	Mouse 1	Mouse 2	Mouse 3	Mouse 4	Mouse 5	Mouse 6	Mouse 7	Mouse 8	Mouse 1	Mouse 2	Mouse 3	Mouse 4	Mouse 5	Mouse 6	Mouse 7	Mouse 1	Mouse 2	Mouse 3	Mouse 4	Mouse 5	Mouse 6	Mouse 7	Mouse 8	Mouse 9	Mouse 1	Mouse 2	Mouse 3	Mouse 4	Mouse 5	Mouse 6	Mouse 7	Mouse 8	Mouse 9	Mouse 1
	3870000	3650000	5150000	8320000	4940000	3260000	3140000	2880000	1210000	1720000	2530000	2010000	1980000	545000	1000000	2180000	4850000	1550000	7340000	1840000	5680000	5590000	4590000	3150000	12100	1260	4670	15200	3040	3250	12500	1070	3050	1430
Figure 4e		hCD45+ populations determined by flux cytometry at day 21 of CCRF-CEM bearing mice
		Control	dT 1,5 g/Kg	OR0642 40 mg/Kg	dT+OR0642 1,5 g/Kg + 40 mg/Kg
	Mouse 1	83.45	24.21	216.1	0
	Mouse 2	34.24		194.16	0.2
	Mouse 3	83.53	22.73	86.44	0
	Mouse 4	48.3	31.6	80.08	0
	Mouse 5	116.29	8.91	74.9	0.1
	Mouse 6	146.3	23.38	211.78	0
	Mouse 7	86.38	23.43	120.74	0
	Mouse 8	51.04	14.24	113.34	0.2
	Mouse 9			112.2	0.2
Figure 4f		Survival analysis of CCRF-CEM bearing mice
	Control		dT 1,5 - g/Kg		OR0642 - 40 mg/ Kg		dT+OR0642 - 1,5 + 40
	Survival days	Mice	Survival days	Mice	Survival days	Mice	Survival days	Mice
	25	1	28	1	25	1	42	1
	25	1	28	1	25	1	45	1
	26	1	29	1	25	1	45	1
	26	1	29	1	25	1	47	1
	26	1	29	1	25	1	48	1
	26	1	29	1	25	1	49	1
	26	1	30	1	26	1	49	1
	27	1	30	1	26	1	50	1
					27	1	51	1

## Sheet: Figure 5
Figure 5a		Cell viability of PDX samples in the absence or presence of dT (10 to 3000 µM), dC (1 µM) and/or OR0642 (0.25 µM)
		UPNTAGG
		dT		dT+dC-1µM		dT+dC-1µM+OR0642-0,25µM		dT+OR0642-0,25 µM
	Conc dT (µM)	Mean (% viab)	SD	Mean (% viab)	SD	Mean (% viab)	SD	Mean (% viab)	SD
	3000	58.5507	2.25455	58.1159	1.43471	62.3913	0.717353	59.6377	0.922315
	1000	65.7246	1.12727	71.5942	1.84462	63.4783	0.204962	61.2319	0.307443
	333	73.2609	0.922308	81.3768	2.9719	63.9855	0.102481	67.5362	2.66446
	111	82.1739	4.09917	89.2754	3.68925	68.1159	2.04958	68.913	1.33223
	37	87.6087	0.102481	94.2754	0.717353	74.7826	2.25454	75.4348	3.38182
	12	100	2.66449	98.8406	2.25455	94.7826	0.204962	94.7826	0.614872
		UPNT380
		dT		dT+dC-1µM		dT+dC-1µM+OR0642-0,25µM		dT+OR0642-0,25 µM
	Conc dT (µM)	Mean (% viab)	SD	Mean (% viab)	SD	Mean (% viab)	SD	Mean (% viab)	SD
	3000	67.7259	0.264338	69.2212	0.616788	69.0343	1.58603	67.4143	0.528675
	1000	70.2804	1.58603	78.8785	1.23358	70.9034	1.76226	70.2804	1.40981
	333	76.8847	0.704908	84.7352	0.528675	71.7757	1.76226	73.3333	0.616788
	111	79.3769	0	89.9065	0.440563	73.3333	0.264338	73.5203	1.05735
	37	85.4206	2.7315	94.7664	0.264338	77.0094	3.17207	76.5109	1.76226
	12	100	1.49793	99.2523	1.14546	96.1371	0.616795	96.5732	0.176225
		UPNT486
		dT		dT+dC-1µM		dT+dC-1µM+OR0642-0,25µM		dT+OR0642-0,25 µM
	Conc dT (µM)	Mean (% viab)	SD	Mean (% viab)	SD	Mean (% viab)	SD	Mean (% viab)	SD
	3000	77.5934	1.76043	86.4454	0.978021	79.3914	1.56483	76.0719	1.17362
	1000	90.1798	2.34724	88.7967	1.56483	86.3071	1.56483	80.7746	5.0857
	333	100	1.36923	102.49	2.93407	84.9239	6.65052	82.1577	3.52086
	111	90.5947	6.45492	99.0318	2.34727	98.3402	4.49885	84.9239	1.17362
	37	95.0207	1.76043	117.566	1.56483	105.671	11.7362	84.7856	0.586807
	12	99.7234	6.45492	120.885	3.91214	113.97	4.69448	88.5201	1.17362
		UPNT489
		dT		dT+dC-1µM		dT+dC-1µM+OR0642-0,25µM		dT+OR0642-0,25 µM
	Conc dT (µM)	Mean (% viab)	SD	Mean (% viab)	SD	Mean (% viab)	SD	Mean (% viab)	SD
	3000	66.9164	0.88278	68.4769	0.088278	63.8577	0.617946	65.6055	1.50073
	1000	71.4107	0.176556	88.0774	0.088278	64.2946	0.353112	66.9788	1.50073
	333	78.2772	0.176556	98.8764	3.70768	67.166	1.76556	69.1635	2.11867
	111	87.0162	0.176556	100.999	1.589	71.7228	0.617946	75.0936	2.03039
	37	94.6317	0.353112	100.187	0.088278	78.6517	0.353112	83.2085	1.50073
	12	100	1.41245	97.8777	1.23589	95.8177	2.03039	96.1923	0.44139
		UPNT525
		dT		dT+dC-1µM		dT+dC-1µM+OR0642-0,25µM		dT+OR0642-0,25 µM
	Conc dT (µM)	Mean (% viab)	SD	Mean (% viab)	SD	Mean (% viab)	SD	Mean (% viab)	SD
	3000	24.9329	0.427111	24.1946	0.189827	28.2047	0.261013	21.6107	0.379655
	1000	30.604	2.27793	35.5705	1.4237	28.8255	0.332198	25.7383	1.7559
	333	44.2953	0.474568	69.6309	0.237284	37.5839	5.22025	28.2215	1.80336
	111	67.7852	0.949137	86.5772	8.06766	46.3087	1.4237	34.5805	3.29825
	37	99.4966	6.88124	95.9732	8.54223	55.8725	6.88124	43.6242	2.37284
	12	100	11.3896	91.443	13.0506	99.3289	4.74568	93.1208	8.30495
		UPNT615
		dT		dT+dC-1µM		dT+dC-1µM+OR0642-0,25µM		dT+OR0642-0,25 µM
	Conc dT (µM)	Mean (% viab)	SD	Mean (% viab)	SD	Mean (% viab)	SD	Mean (% viab)	SD
	3000	66.7113	1.51557	71.2659	1.89446	69.1896	2.55752	68.1179	2.36807
	1000	67.1802	3.12586	79.5713	0.189446	67.2472	0.189446	67.9169	3.22058
	333	73.6102	1.79974	87.7428	0.189446	70.7301	0.947229	70.931	1.2314
	111	78.6336	0.757784	94.0388	1.70501	70.931	0.473615	72.2036	0.189446
	37	84.7287	1.2314	97.5218	0.189446	78.1648	3.88364	73.9451	0.378892
	12	100	0.852506	99.933	2.0839	96.2492	1.79974	96.919	0.663061
		UPNT775
		dT		dT+dC-1µM		dT+dC-1µM+OR0642-0,25µM		dT+OR0642-0,25 µM
	Conc dT (µM)	Mean (% viab)	SD	Mean (% viab)	SD	Mean (% viab)	SD	Mean (% viab)	SD
	3000	36.6867	0.231966	39.4205	0.695892	34.3904	0.695892	35.5932	1.62376
	1000	36.0306	0.850536	39.4205	0.695892	32.5861	0.463933	32.6955	1.0825
	333	40.5139	0.850536	45.216	1.93304	33.4609	0.309289	33.4062	1.77839
	111	53.8546	0.850543	56.5883	1.00518	39.2564	0.61857	40.2406	3.71144
	37	86.3313	1.46911	93.1657	0.927858	74.7403	2.8609	73.6468	3.17019
	12	100	1.0052	97.3756	1.46911	98.4144	0.773214	98.1411	1.46911
		UPNT885
		dT		dT+dC-1µM		dT+dC-1µM+OR0642-0,25µM		dT+OR0642-0,25 µM
	Conc dT (µM)	Mean (% viab)	SD	Mean (% viab)	SD	Mean (% viab)	SD	Mean (% viab)	SD
	3000	39.507	1.69308	41.9014	0.697151	39.5775	2.19103	41.0563	0.896329
	1000	44.2958	1.49388	51.1268	0.995925	39.7887	1.29471	41.1972	0.697144
	333	49.507	3.48574	56.9014	3.38614	44.7887	0.995925	44.4366	2.29063
	111	65.1408	7.66862	64.0141	1.09551	51.4789	1.89225	50.9859	0.995925
	37	85.2817	1.09552	88.8028	1.49388	71.5493	1.19511	76.1972	1.99185
	12	100	2.19104	100.352	0.0995606	94.6479	3.58533	99.7887	1.49391
Figure 5b		Correlation between the response at dT 100 µM and the dividing fraction
	PDX	Dividing Fraction (%)	Response at dT100 µM
	525	21.7	44
	486	2.12	31
	489	11.7	39
	615	0.45	31
	885	59.3	49
	AGG	13.4	38
	775	66.2	63
	380	3.4	27
	730	1.6	17
Figure 5c		Cell viability of PDX samples in the absence or presence of dT (10 to 3000 µM), dC (1 µM) and/or OR0642 (0.25 µM)
		UPNT730
		dT		dT+dC-1µM		dT+dC-1µM+OR0642-0.25µM		dT+dC-1µM+OR0642-0.5µM
	Conc dT (µM)	Mean (% viab)	SD	Mean (% viab)	SD	Mean (% viab)	SD	Mean (% viab)	SD
	3000	105.45	5.50518	110.035	7.82951	101.903	2.93606	106.488	9.66461
	1000	101.644	5.7498	110.381	3.42544	102.509	6.7285	102.509	2.56913
	333	109.343	0.244659	114.36	4.89346	102.249	3.67011	105.017	0.244659
	111	106.834	5.9945	103.806	2.93612	99.2215	3.54777	102.163	5.74985
	37	105.969	6.23916	107.353	1.34569	102.682	0.122329	101.471	1.34569
	12	100	8.31893	104.585	2.56906	101.99	11.1327	100.606	0.367059
		UPNT730 + OP9-DL1
		dT		dT+dC-1µM		dT+dC-1µM+OR0642-0.25µM		dT+dC-1µM+OR0642-0.5µM
	Conc dT (µM)	Mean (% viab)	SD	Mean (% viab)	SD	Mean (% viab)	SD	Mean (% viab)	SD
	3000	72.9367	3.80019	88.5797	1.22149	75.3359	2.85014	60.3647	1.49294
	1000	72.1689	4.07163	95.1056	3.39303	78.3109	1.90009	66.1228	3.39302
	333	81.9578	1.90009	99.7121	5.29313	87.428	2.03582	76.0077	3.25731
	111	86.3724	3.2573	105.854	6.37888	92.1305	2.44298	83.2054	1.76438
	37	96.2572	0.678603	101.919	1.90014	93.3781	0.407166	95.1056	1.49294
	12	100	1.90012	96.833	4.47879	88.1958	7.46466	90.0192	1.08577
Figure 5e		hCD45+ populations determined by flux cytometry at day 19 of the PDX mouse model UPNT525
		Control	dT 1,5 g/Kg	dT+OR0642 1,5 g/Kg + 40 mg/Kg
	Mouse 1	767	164	0.5
	Mouse 2	4024	330	0.2
	Mouse 3	2195	108	1
	Mouse 4	2722	177	6
	Mouse 5	2893	168	0.01
	Mouse 6	1041	318	2.1
	Mouse 7			4.1
Figure 5f		Survival analysis of the PDX mouse model UPNT525
	Control		dT 1,5 - g/Kg		dT+OR0642 - 1,5g/Kg+40mg/Kg
	Survival days	Mice	Survival days	Mice	Survival days	Mice
	23	1	26	1	54	1
	23	1	26	1	55	1
	26	1	38	1	56	1
	26	1	38	1	64	1
	29	1	42	1	68	1
	29	1	42	1	68	1
					68	1
